# Supplementary material for: On the Difficulty to Detect Carbapenem Resistance in the Environment: Characterisation of Escherichia coli With Reduced Carbapenem Susceptibility Isolated in a French River
Source: Environ Microbiol Rep. 2025 Jul 21;17(4):e70162. doi: 10.1111/1758-2229.70162 (PMC12280049; doi:10.1111/1758-2229.70162)
Supplement: Supplementary file 3 — Table S2. List of strains recovered from Enterobase with corresponding metadata. [file EMI4-17-e70162-s004.xlsx]

## Sheet: isolate-metadata
NAME	Uberstrain	Source Niche	Collection Year	Continent	Country	Serotype	O Antigen	H Antigen	Phylotype	fimH
ESC_AA8650AA_AS	ESC_BA2677AA	Human	2012	Asia	Cambodia	O113:H7	O113	H7	B1	fimH87
ESC_AC0231AA_AS	ESC_WA9094AA	Livestock	2018	Europe	United Kingdom	O?:H7	-	H7	B1	fimH31
ESC_AC3471AA_AS	ESC_XA1680AA	Human	2021	North America	United States	O8:H7	O8	H7	B1	fimH87
ESC_AC5641AA_AS	ESC_XA4995AA	Wild Animal	2019	Africa	Gambia	O83:H7	O83	H7	B1	fimH87
ESC_AC9606AA_AS	ESC_XA5793AA	Livestock	2021	ND	ND	O153:H49	O153	H49	B1	fimH87
ESC_BA6872AA_AS	ESC_BA2669AA	Human	2012	Asia	Cambodia	O113:H7	O113	H7	B1	fimH87
ESC_BB4906AA_AS	ESC_NA2032AA	Poultry	2018	ND	ND	O8:H7	O8	H7	B1	fimH87
ESC_BB9847AA_AS	ESC_IA7875AA	Human	2010	Africa	Gambia	O83:H7	O83	H7	B1	fimH87
ESC_BC0718AA_AS	ESC_XA9667AA	Wild Animal	2019	Africa	Gambia	O83:H7	O83	H7	B1	fimH87
ESC_BC0735AA_AS	ESC_XA9683AA	Wild Animal	2019	Africa	Gambia	O83:H7	O83	H7	B1	fimH87
ESC_BC0779AA_AS	ESC_XA9704AA	Wild Animal	2019	Africa	Gambia	O83:H7	O83	H7	B1	fimH87
ESC_BC0788AA_AS	ESC_XA9713AA	Wild Animal	2019	Africa	Gambia	O83:H7	O83	H7	B1	fimH87
ESC_CA4595AA_AS	ESC_BA2675AA	Human	2012	Asia	Cambodia	O113:H7	O113	H7	B1	fimH87
ESC_CA4795AA_AS	ESC_BA2667AA	Human	2012	Asia	Cambodia	O113:H7	O113	H7	B1	fimH87
ESC_CB4399AA_AS	ESC_NA4232AA	Livestock	2019	North America	United States	O8:H7	O8	H7	B1	fimH87
ESC_CB8820AA_AS	ESC_NA6748AA	Food	2010	North America	United States	O8:H7	O8	H7	B1	fimH87
ESC_CB8921AA_AS	ESC_NA6647AA	Livestock	2007	North America	United States	O8:H7	O8	H7	B1	fimH87
ESC_CC2747AA_AS	ESC_YA5495AA	Livestock	2021	North America	United States	O?:H7	-	H7	B1	fimH31
ESC_CC4379AA_AS	ESC_YA6682AA	Human	2009	Europe	Netherlands	O?:H7	-	H7	B1	fimH31
ESC_CC5871AA_AS	ESC_YA8083AA	Poultry	2018	Asia	Japan	O8:H7	O8	H7	B1	fimH87
ESC_CC7981AA_AS	ESC_ZA0381AA	Human	2020	Africa	Zambia	O8:H7	O8	H7	B1	fimH87
ESC_DB2208AA_AS	ESC_NA7699AA	Livestock	2018	North America	United States	O8:H7	O8	H7	B1	fimH87
ESC_DB2229AA_AS	ESC_NA7678AA	Livestock	2018	North America	ND	O8:H7	O8	H7	B1	fimH87
ESC_DC1780AA_AS	ESC_ZA3538AA	Livestock	2022	North America	United States	O8:H7	O8	H7	B1	fimH87
ESC_DC2733AA_AS	ESC_ZA4464AA	Companion Animal	2021	North America	United States	O?:H7	-	H7	B1	fimH31
ESC_DC2864AA_AS	ESC_ZA4586AA	Environment	2021	North America	United States	O8:H7	O8	H7	B1	fimH87
ESC_DC4707AA_AS	ESC_ZA6483AA	Human	2018	Oceania	Australia	O?:H7	-	H7	B1	fimH31
ESC_FA9716AA_AS	ESC_CA5121AA	Livestock	ND	Europe	ND	O?:H7	-	H7	B1	fimH32
ESC_FA9786AA_AS	ESC_CA5191AA	Livestock	ND	Europe	ND	O?:H7	-	H7	B1	fimH32
ESC_FA9787AA_AS	ESC_CA5192AA	Livestock	ND	Europe	ND	O?:H7	-	H7	B1	fimH32
ESC_FA9788AA_AS	ESC_CA5193AA	Livestock	ND	Europe	ND	O?:H7	-	H7	B1	fimH32
ESC_FA9789AA_AS	ESC_CA5194AA	Livestock	ND	Europe	ND	O?:H7	-	H7	B1	fimH32
ESC_FA9790AA_AS	ESC_CA5195AA	Livestock	ND	Europe	ND	O?:H7	-	H7	B1	fimH32
ESC_FA9791AA_AS	ESC_CA5196AA	Livestock	ND	Europe	ND	O?:H7	-	H7	B1	fimH32
ESC_FA9792AA_AS	ESC_CA5197AA	Livestock	ND	Europe	ND	O?:H7	-	H7	B1	fimH32
ESC_FA9794AA_AS	ESC_CA5199AA	Livestock	ND	Europe	ND	O?:H7	-	H7	B1	fimH32
ESC_FA9976AA_AS	ESC_CA5383AA	Human	ND	Asia	ND	O?:H7	-	H7	A/B1	Unknown
ESC_GB2726AA_AS	ESC_OA7149AA	Livestock	2019	North America	United States	O8:H7	O8	H7	B1	fimH87
ESC_GB6119AA_AS	ESC_PA1889AA	Human	2017	Asia	Singapore	O83:H7	O83	H7	B1	fimH87
ESC_HA5794AA_AS	ESC_DA4612AA	Human	2012	Europe	United Kingdom	O?:H7	-	H7	B1	fimH31
ESC_HA6834AA_AS	ESC_EA1407AA	Human	2013	Europe	United Kingdom	O?:H7	-	H7	B1	fimH31
ESC_HB0100AA_AS	ESC_PA3442AA	Poultry	2005	Asia	Japan	O8:H7	O8	H7	B1	fimH87
ESC_HB5600AA_AS	ESC_PA5202AA	Livestock	2019	North America	United States	O113:H7	O113	H7	B1	fimH87
ESC_HB7462AA_AS	ESC_PA6128AA	Human	2018	Asia	Vietnam	O8:H7	O8	H7	B1	fimH87
ESC_HB8609AA_AS	ESC_PA6614AA	Livestock	2019	North America	United States	O83:H7	O83	H7	B1	fimH87
ESC_IB8541AA_AS	ESC_QA1787AA	Wild Animal	2016	Africa	Gambia	O8:H7	O8	H7	B1	fimH87
ESC_MB2554AA_AS	ESC_RA8213AA	Livestock	2018	Asia	Thailand	O35:H7	O35	H7	B1	fimH31
ESC_OB3618AA_AS	ESC_SA9117AA	Human	2017	North America	United States	O?:H7	-	H7	B1	fimH31
ESC_PA2111AA_AS	ESC_HA0371AA	Human	2014	Asia	Thailand	O?:H7	-	H7	B1	fimH87
ESC_PB2341AA_AS	ESC_TA2132AA	Livestock	2007	North America	United States	O8:H7	O8	H7	B1	fimH87
ESC_QA6549AA_AS	ESC_HA9332AA	Human	2015	Asia	Japan	O?:H7	-	H7	B1	fimH87
ESC_QA8391AA_AS	ESC_HA9178AA	Livestock	2013	Asia	Japan	O?:H7	-	H7	B1	fimH32
ESC_RA3229AA_AS	ESC_IA2344AA	Livestock	2017	North America	United States	O?:H7	-	H7	B1	fimH1086
ESC_RA4249AA_AS	ESC_IA3299AA	Environment	2017	Europe	Germany	O?:H7	-	H7	B1	fimH87
ESC_TA1894AA_AS	ESC_JA8316AA	Human	2016	ND	ND	O?:H7	-	H7	B1	fimH87
ESC_TA2215AA_AS	ESC_JA8794AA	Wild Animal	2017	Oceania	Australia	O83:H7	O83	H7	B1	fimH87
ESC_TA8960AA_AS	ESC_KA1991AA	Wild Animal	2017	Africa	Gambia	O8:H7	O8	H7	B1	fimH87
ESC_TA8961AA_AS	ESC_KA1992AA	Wild Animal	2017	Africa	Gambia	O8:H7	O8	H7	B1	fimH87
ESC_UA3544AA_AS	ESC_KA5032AA	Livestock	2018	North America	United States	O8:H7	O8	H7	B1	fimH87
ESC_UB2687AA_AS	ESC_TA8715AA	Environment	2017	Asia	Japan	O88:H43	O88	H43	B1	fimH87
ESC_UB3537AA_AS	ESC_TA9237AA	Environment	2017	Asia	Japan	O88:H43	O88	H43	B1	fimH87
ESC_UB7546AA_AS	ESC_UA2532AA	Aquatic Animal	2020	North America	United States	O8:H7	O8	H7	B1	fimH87
ESC_UB8530AA_AS	ESC_UA3149AA	Environment	2018	Oceania	Australia	O8:H7	O8	H7	B1	fimH87
ESC_VA6758AA_AS	ESC_KA9163AA	Food	2003	North America	United States	O?:H7	-	H7	B1	fimH31
ESC_VA7083AA_AS	ESC_KA9319AA	Wild Animal	2016	Africa	Gambia	O8:H7	O8	H7	B1	fimH87
ESC_VB2683AA_AS	ESC_UA5587AA	Human	2015	Oceania	Australia	O8:H7	O8	H7	B1	fimH87
ESC_WA4499AA_AS	ESC_LA6259AA	Environment	2015	ND	ND	O113:H7	O113	H7	B1	fimH87
ESC_WA4880AA_AS	ESC_LA5906AA	Environment	2015	ND	ND	O8:H7	O8	H7	B1	fimH87
ESC_WA4888AA_AS	ESC_LA5898AA	Environment	2015	ND	ND	O?:H7	-	H7	B1	fimH87
ESC_WA5246AA_AS	ESC_LA5541AA	Environment	2015	ND	ND	O8:H7	O8	H7	A/B1	fimH87
ESC_WA5367AA_AS	ESC_LA5420AA	Environment	2015	ND	ND	O8:H7	O8	H7	B1	fimH87
ESC_WA5598AA_AS	ESC_LA5194AA	Human	2014	Oceania	Australia	O?:H7	-	H7	B1	fimH31
ESC_WB0558AA_AS	ESC_VA2607AA	Human	2018	Asia	China	B9:H7	B9	H7	B1	fimH32
ESC_WB0569AA_AS	ESC_VA2596AA	Human	2018	Asia	China	O?:H7	-	H7	B1	fimH31
ESC_WB0584AA_AS	ESC_VA2581AA	Human	2018	Asia	China	B9:H7	B9	H7	B1	fimH32
ESC_WB2863AA_AS	ESC_VA3286AA	Companion Animal	2020	Europe	France	O?:H7	-	H7	B1	fimH31
ESC_WB4038AA_AS	ESC_UA7011AA	Wild Animal	2019	ND	ND	O8:H7	O8	H7	B1	fimH87
ESC_WB4039AA_AS	ESC_UA7010AA	Wild Animal	2019	ND	ND	O8:H7	O8	H7	B1	fimH87
ESC_WB4194AA_AS	ESC_VA4236AA	Livestock	2021	North America	United States	B9:H7	B9	H7	B1	fimH87
ESC_WB4196AA_AS	ESC_VA4234AA	Livestock	2021	North America	United States	O8:H7	O8	H7	B1	fimH87
ESC_WB5124AA_AS	ESC_UA8799AA	Companion Animal	2017	Asia	China	O8:H7	O8	H7	B1	fimH87
ESC_XA6132AA_AS	ESC_LA8062AA	Environment	2008	ND	ND	O170:H7	O170	H7	B1	fimH87
ESC_XB5597AA_AS	ESC_VA8261AA	Wild Animal	2016	North America	United States	O8:H7	O8	H7	B1	fimH87
ESC_XB6995AA_AS	ESC_VA9752AA	Livestock	2021	North America	United States	O?:H7	-	H7	B1	fimH31
ESC_XB7526AA_AS	ESC_WA0186AA	Companion Animal	2020	North America	Canada	O8:H7	O8	H7	B1	fimH87
ESC_YA1385AA_AS	ESC_MA2354AA	Human	2014	Europe	Switzerland	O8:H7	O8	H7	B1	fimH31
ESC_YA1454AA_AS	ESC_MA2311AA	Human	2014	Europe	Switzerland	O8:H7	O8	H7	B1	fimH31
ESC_YA1517AA_AS	ESC_MA2248AA	Human	2014	Europe	Switzerland	O8:H7	O8	H7	B1	fimH31
ESC_YA1563AA_AS	ESC_MA2202AA	Human	2014	Europe	Switzerland	O8:H7	O8	H7	B1	fimH31
ESC_YA9310AA_AS	ESC_MA4504AA	Poultry	2016	Africa	Gambia	O153:H49	O153	H49	B1	fimH87
ESC_ZA2203AA_AS	ESC_MA5445AA	Companion Animal	2018	North America	United States	O?:H7	-	H7	B1	fimH87
ESC_ZA4814AA_AS	ESC_MA8622AA	Poultry	2016	Africa	Kenya	O8:H7	O8	H7	B1	*
ESC_ZA4880AA_AS	ESC_MA8556AA	Poultry	2016	Africa	Kenya	B9:H7	B9	H7	B1	fimH32
ESC_ZA4934AA_AS	ESC_MA8502AA	Poultry	2015	Africa	Kenya	O8:H7	O8	H7	B1	*
ESC_ZA5350AA_AS	ESC_MA8087AA	Human	2015	Africa	Kenya	O88:H25	O88	H25	B1	fimH87
ESC_ZA5710AA_AS	ESC_MA7814AA	Human	2015	Africa	Kenya	B9:H7	B9	H7	B1	fimH32
ESC_ZB9099AA_AS	ESC_WA7367AA	Environment	2018	Africa	Nigeria	O?:H7	-	H7	B1	fimH31
