# Supplementary material for: On the Difficulty to Detect Carbapenem Resistance in the Environment: Characterisation of Escherichia coli With Reduced Carbapenem Susceptibility Isolated in a French River
Source: Environ Microbiol Rep. 2025 Jul 21;17(4):e70162. doi: 10.1111/1758-2229.70162 (PMC12280049; doi:10.1111/1758-2229.70162)
Supplement: Supplementary file 4 — Table S3. Allelic distance matrix between cgMLST profiles as calculated using cgmlst‐dists. [file EMI4-17-e70162-s003.xlsx]

## Sheet: cgMLST-distance
cgmlst-dists	ESC_AA8650AA_AS	ESC_AC0231AA_AS	ESC_AC3471AA_AS	ESC_AC5641AA_AS	ESC_AC9606AA_AS	ESC_BA6872AA_AS	ESC_BB4906AA_AS	ESC_BB9847AA_AS	ESC_BC0718AA_AS	ESC_BC0735AA_AS	ESC_BC0779AA_AS	ESC_BC0788AA_AS	ESC_CA4595AA_AS	ESC_CA4795AA_AS	ESC_CB4399AA_AS	ESC_CB8820AA_AS	ESC_CB8921AA_AS	ESC_CC2747AA_AS	ESC_CC4379AA_AS	ESC_CC5871AA_AS	ESC_CC7981AA_AS	ESC_DB2208AA_AS	ESC_DB2229AA_AS	ESC_DC1780AA_AS	ESC_DC2733AA_AS	ESC_DC2864AA_AS	ESC_DC4707AA_AS	ESC_FA9716AA_AS	ESC_FA9786AA_AS	ESC_FA9787AA_AS	ESC_FA9788AA_AS	ESC_FA9789AA_AS	ESC_FA9790AA_AS	ESC_FA9791AA_AS	ESC_FA9792AA_AS	ESC_FA9794AA_AS	ESC_FA9976AA_AS	ESC_GB2726AA_AS	ESC_GB6119AA_AS	ESC_HA5794AA_AS	ESC_HA6834AA_AS	ESC_HB0100AA_AS	ESC_HB5600AA_AS	ESC_HB7462AA_AS	ESC_HB8609AA_AS	ESC_IB8541AA_AS	ESC_MB2554AA_AS	ESC_OB3618AA_AS	ESC_PA2111AA_AS
ESC_AA8650AA_AS	0
ESC_AC0231AA_AS	440	0
ESC_AC3471AA_AS	287	463	0
ESC_AC5641AA_AS	304	490	357	0
ESC_AC9606AA_AS	314	488	114	385	0
ESC_BA6872AA_AS	1	439	287	304	314	0
ESC_BB4906AA_AS	282	454	64	348	91	282	0
ESC_BB9847AA_AS	289	474	335	72	363	289	326	0
ESC_BC0718AA_AS	304	490	357	0	385	304	348	72	0
ESC_BC0735AA_AS	304	490	357	0	385	304	348	72	0	0
ESC_BC0779AA_AS	305	491	358	1	386	305	349	73	1	1	0
ESC_BC0788AA_AS	305	491	358	1	386	305	349	73	1	1	2	0
ESC_CA4595AA_AS	1	439	287	304	314	0	282	289	304	304	305	305	0
ESC_CA4795AA_AS	1	439	287	304	314	0	282	289	304	304	305	305	0	0
ESC_CB4399AA_AS	273	445	54	338	87	273	38	317	338	338	339	339	273	273	0
ESC_CB8820AA_AS	278	449	60	341	90	278	40	321	341	341	342	342	278	278	34	0
ESC_CB8921AA_AS	273	445	54	338	89	273	38	316	338	338	339	339	273	273	28	34	0
ESC_CC2747AA_AS	439	125	468	489	492	438	454	473	489	489	490	490	438	438	447	452	448	0
ESC_CC4379AA_AS	480	176	499	528	525	479	489	512	528	528	529	529	479	479	483	485	482	179	0
ESC_CC5871AA_AS	291	464	77	358	103	291	52	336	358	358	359	359	291	291	50	53	51	466	499	0
ESC_CC7981AA_AS	292	461	66	358	111	292	62	335	358	358	359	359	292	292	52	58	52	462	497	75	0
ESC_DB2208AA_AS	269	444	51	337	91	269	40	314	337	337	338	337	269	269	31	37	31	447	481	54	49	0
ESC_DB2229AA_AS	284	457	64	346	98	284	47	326	346	346	347	347	284	284	38	42	36	460	493	60	61	41	0
ESC_DC1780AA_AS	267	441	47	334	81	267	31	311	334	334	335	335	267	267	15	27	21	444	479	44	45	24	31	0
ESC_DC2733AA_AS	436	116	460	487	483	435	450	469	487	487	488	488	435	435	440	444	441	119	168	459	456	440	452	436	0
ESC_DC2864AA_AS	263	439	110	327	149	263	97	304	327	327	328	328	263	263	88	94	88	440	474	110	107	87	98	81	433	0
ESC_DC4707AA_AS	428	101	450	478	473	427	440	459	478	478	479	479	427	427	430	435	431	105	157	448	447	430	442	426	51	423	0
ESC_FA9716AA_AS	682	593	706	754	726	682	699	736	754	754	755	755	682	682	699	695	698	598	630	711	708	694	708	691	584	694	577	0
ESC_FA9786AA_AS	682	593	706	754	726	682	699	736	754	754	755	755	682	682	699	695	698	598	630	711	708	694	708	691	584	694	577	0	0
ESC_FA9787AA_AS	682	593	706	754	726	682	699	736	754	754	755	755	682	682	699	695	698	598	630	711	708	694	708	691	584	694	577	0	0	0
ESC_FA9788AA_AS	682	593	706	754	726	682	699	736	754	754	755	755	682	682	699	695	698	598	630	711	708	694	708	691	584	694	577	0	0	0	0
ESC_FA9789AA_AS	682	593	706	754	726	682	699	736	754	754	755	755	682	682	699	695	698	598	630	711	708	694	708	691	584	694	577	0	0	0	0	0
ESC_FA9790AA_AS	682	593	706	754	726	682	699	736	754	754	755	755	682	682	699	695	698	598	630	711	708	694	708	691	584	694	577	0	0	0	0	0	0
ESC_FA9791AA_AS	682	593	706	754	726	682	699	736	754	754	755	755	682	682	699	695	698	598	630	711	708	694	708	691	584	694	577	0	0	0	0	0	0	0
ESC_FA9792AA_AS	682	593	706	754	726	682	699	736	754	754	755	755	682	682	699	695	698	598	630	711	708	694	708	691	584	694	577	0	0	0	0	0	0	0	0
ESC_FA9794AA_AS	682	593	706	754	726	682	699	736	754	754	755	755	682	682	699	695	698	598	630	711	708	694	708	691	584	694	577	0	0	0	0	0	0	0	0	0
ESC_FA9976AA_AS	400	265	421	468	444	400	411	449	468	468	469	469	400	400	405	408	404	268	321	421	419	399	414	399	263	396	252	535	535	535	535	535	535	535	535	535	0
ESC_GB2726AA_AS	293	466	80	360	120	293	70	337	360	360	361	361	293	293	60	66	60	468	505	83	78	55	70	53	463	111	453	716	716	716	716	716	716	716	716	716	423	0
ESC_GB6119AA_AS	297	486	348	27	378	297	340	63	27	27	28	28	297	297	331	334	331	485	525	349	349	329	339	326	483	318	474	745	745	745	745	745	745	745	745	745	461	352	0
ESC_HA5794AA_AS	432	112	458	483	481	431	445	466	483	483	484	484	431	431	438	440	438	112	167	455	453	437	449	434	99	429	84	591	591	591	591	591	591	591	591	591	257	460	479	0
ESC_HA6834AA_AS	427	103	453	479	477	426	441	461	479	479	480	480	426	426	433	435	433	103	157	451	449	432	444	429	94	425	77	580	580	580	580	580	580	580	580	580	250	454	475	57	0
ESC_HB0100AA_AS	278	450	62	344	97	278	46	324	344	344	345	345	278	278	36	42	36	454	489	59	60	39	46	29	447	95	437	701	701	701	701	701	701	701	701	701	407	65	336	444	439	0
ESC_HB5600AA_AS	262	462	324	192	355	262	316	176	192	192	193	193	262	262	308	311	306	464	502	324	325	304	315	302	457	293	449	729	729	729	729	729	729	729	729	729	444	324	185	456	449	313	0
ESC_HB7462AA_AS	298	469	82	365	119	298	68	342	365	365	366	366	298	298	58	64	58	473	504	80	82	61	67	51	466	116	457	718	718	718	718	718	718	718	718	718	429	86	357	464	459	64	331	0
ESC_HB8609AA_AS	296	486	344	86	373	296	335	65	86	86	87	87	296	296	327	330	325	486	524	345	342	323	335	320	483	314	474	740	740	740	740	740	740	740	740	740	461	346	77	481	474	333	183	350	0
ESC_IB8541AA_AS	352	494	143	417	180	352	131	394	417	417	418	418	352	352	122	128	122	498	531	144	140	121	132	114	490	178	481	724	724	724	724	724	724	724	724	724	456	149	409	489	485	128	378	151	403	0
ESC_MB2554AA_AS	457	151	480	507	506	456	470	493	507	507	508	508	456	456	463	468	464	94	203	480	478	463	474	460	145	455	131	609	609	609	609	609	609	609	609	609	284	484	504	135	128	470	482	488	503	514	0
ESC_OB3618AA_AS	447	91	466	497	494	446	457	480	497	497	498	498	446	446	448	452	447	123	174	467	464	446	459	444	113	441	98	599	599	599	599	599	599	599	599	599	266	469	494	106	98	453	466	473	494	499	146	0
ESC_PA2111AA_AS	297	469	82	364	120	297	70	343	364	364	365	365	297	297	61	67	61	471	504	84	81	60	70	54	465	113	455	714	714	714	714	714	714	714	714	714	427	89	357	462	457	69	333	90	349	148	487	472	0
ESC_PB2341AA_AS	273	445	54	338	89	273	38	316	338	338	339	339	273	273	28	34	0	448	482	51	52	31	36	21	441	88	431	698	698	698	698	698	698	698	698	698	404	60	331	438	433	36	306	58	325	122	464	447	61
ESC_QA6549AA_AS	290	462	57	359	109	290	65	336	359	359	360	360	290	290	55	60	55	465	499	78	67	52	64	48	457	110	447	708	708	708	708	708	708	708	708	708	418	81	352	456	450	63	327	84	347	143	480	466	84
ESC_QA8391AA_AS	678	587	704	746	720	678	695	730	746	746	747	747	678	678	694	690	693	591	621	706	703	689	702	686	577	689	569	52	52	52	52	52	52	52	52	52	529	711	738	583	574	695	722	714	734	719	603	591	709
ESC_RA3229AA_AS	302	475	95	374	114	302	73	353	374	374	375	375	302	302	71	74	72	476	510	85	95	75	79	65	468	129	458	716	716	716	716	716	716	716	716	716	432	103	366	467	464	79	339	102	360	164	492	478	104
ESC_RA4249AA_AS	273	450	58	343	86	273	37	321	343	343	344	344	273	273	33	35	33	452	486	49	55	36	42	26	445	90	434	697	697	697	697	697	697	697	697	697	406	64	335	442	438	41	310	63	329	127	467	453	65
ESC_TA1894AA_AS	272	448	55	341	96	272	45	318	341	341	342	342	272	272	34	41	34	450	486	57	52	32	45	27	444	89	434	697	697	697	697	697	697	697	697	697	404	60	333	441	436	43	308	65	326	124	466	451	63
ESC_TA2215AA_AS	300	489	352	30	382	300	342	65	30	30	31	30	300	300	334	337	334	486	527	353	352	331	342	329	487	322	477	750	750	750	750	750	750	750	750	750	464	355	17	482	478	339	187	360	80	412	506	497	360
ESC_TA8960AA_AS	368	508	158	432	194	368	145	409	432	432	433	433	368	368	137	143	137	511	541	159	155	136	147	129	502	192	492	736	736	736	736	736	736	736	736	736	470	163	424	501	497	142	393	166	418	19	527	512	163
ESC_TA8961AA_AS	362	503	153	426	188	362	141	404	426	426	427	427	362	362	131	136	132	507	539	154	150	130	142	124	499	188	490	732	732	732	732	732	732	732	732	732	465	159	419	497	493	138	388	161	413	11	523	508	158
ESC_UA3544AA_AS	275	448	59	343	97	275	45	320	343	343	344	344	275	275	37	43	37	452	485	59	56	36	47	30	443	92	435	701	701	701	701	701	701	701	701	701	405	64	335	441	436	45	309	67	327	126	467	451	65
ESC_UB2687AA_AS	359	530	174	425	163	359	159	404	425	425	426	426	359	359	148	154	149	532	565	171	171	152	158	143	524	206	515	763	763	763	763	763	763	763	763	763	489	178	418	523	518	158	396	178	413	238	546	533	180
ESC_UB3537AA_AS	359	530	174	425	163	359	159	404	425	425	426	426	359	359	148	154	149	532	565	171	171	152	158	143	524	206	515	763	763	763	763	763	763	763	763	763	489	178	418	523	518	158	396	178	413	238	546	533	180
ESC_UB7546AA_AS	290	458	57	358	109	290	63	335	358	358	359	359	290	290	55	60	55	461	494	78	67	52	65	48	456	111	446	706	706	706	706	706	706	706	706	706	420	80	351	454	447	63	327	84	345	142	475	463	82
ESC_UB8530AA_AS	283	455	62	348	99	283	48	325	348	348	349	349	283	283	38	44	38	460	493	60	62	41	47	31	453	98	443	706	706	706	706	706	706	706	706	706	414	69	340	449	444	44	317	68	335	131	476	459	71
ESC_VA6758AA_AS	431	111	459	486	483	430	446	470	486	486	487	487	430	430	438	442	437	113	161	456	455	437	450	434	103	431	89	595	595	595	595	595	595	595	595	595	260	460	483	96	90	443	457	463	483	490	139	107	462
ESC_VA7083AA_AS	371	500	168	430	204	371	155	409	430	430	431	431	371	371	147	152	146	502	536	168	166	146	154	140	498	203	489	721	721	721	721	721	721	721	721	721	458	174	422	496	491	154	394	173	417	29	519	506	172
ESC_VB2683AA_AS	289	460	71	357	110	289	59	333	357	357	358	358	289	289	49	55	49	463	495	72	68	48	58	42	456	103	446	709	709	709	709	709	709	709	709	709	417	77	349	453	448	57	325	78	338	136	479	463	65
ESC_WA4499AA_AS	55	419	268	285	299	54	262	270	285	285	286	286	54	54	253	258	252	418	460	273	272	249	264	247	413	244	406	668	668	668	668	668	668	668	668	668	384	273	280	412	406	259	244	278	279	335	440	426	277
ESC_WA4880AA_AS	278	451	61	348	99	278	49	324	348	348	349	349	278	278	39	45	39	456	490	61	57	38	49	31	448	94	439	702	702	702	702	702	702	702	702	702	409	66	340	445	440	47	314	69	332	128	471	456	68
ESC_WA4888AA_AS	306	486	110	381	128	306	97	358	381	381	382	382	306	306	88	93	88	487	521	109	110	90	97	81	479	140	471	706	706	706	706	706	706	706	706	706	416	119	373	478	472	96	345	117	366	181	499	487	119
ESC_WA5246AA_AS	272	443	53	340	87	272	37	317	340	340	341	341	272	272	27	33	27	445	481	50	50	30	37	20	440	87	430	696	696	696	696	696	696	696	696	696	403	57	332	437	432	35	306	57	325	120	461	446	60
ESC_WA5367AA_AS	269	443	51	336	91	269	42	314	336	336	337	337	269	269	32	38	32	446	479	55	49	11	42	25	438	88	429	693	693	693	693	693	693	693	693	693	399	56	329	436	431	40	304	61	323	121	461	445	61
ESC_WA5598AA_AS	428	105	452	479	476	427	443	461	479	479	480	480	427	427	433	438	434	109	162	452	450	433	445	429	55	426	18	582	582	582	582	582	582	582	582	582	257	456	475	89	81	440	448	459	474	484	134	102	458
ESC_WB0558AA_AS	676	586	704	746	720	676	695	730	746	746	747	747	676	676	694	690	692	589	621	706	703	689	702	686	576	689	569	46	46	46	46	46	46	46	46	46	529	711	737	582	573	696	721	712	735	719	601	591	710
ESC_WB0569AA_AS	428	113	456	484	482	427	446	468	484	484	485	485	427	427	436	441	436	112	165	455	453	436	447	433	104	429	90	591	591	591	591	591	591	591	591	591	257	459	478	99	90	443	455	461	480	487	138	109	461
ESC_WB0584AA_AS	675	585	703	745	719	675	694	729	745	745	746	746	675	675	693	689	691	588	620	705	702	688	701	685	575	688	568	45	45	45	45	45	45	45	45	45	528	710	736	581	572	695	720	711	734	718	600	590	709
ESC_WB2863AA_AS	435	110	460	482	483	434	447	464	482	482	483	483	434	434	440	443	439	110	164	459	455	439	452	436	100	431	83	592	592	592	592	592	592	592	592	592	257	460	478	63	49	445	455	465	478	490	136	104	464
ESC_WB4038AA_AS	244	387	63	292	100	244	50	272	292	292	293	293	244	244	41	46	40	389	426	63	62	42	50	35	381	95	371	613	613	613	613	613	613	613	613	613	373	68	286	379	373	48	261	71	279	133	404	390	70
ESC_WB4039AA_AS	244	387	63	292	100	244	50	272	292	292	293	293	244	244	41	46	40	389	426	63	62	42	50	35	381	95	371	613	613	613	613	613	613	613	613	613	373	68	286	379	373	48	261	71	279	133	404	390	70
ESC_WB4194AA_AS	192	397	237	268	266	192	229	250	268	268	269	269	192	192	219	225	218	397	438	240	238	215	228	213	393	209	384	662	662	662	662	662	662	662	662	662	361	237	260	390	386	223	232	244	262	299	421	402	244
ESC_WB4196AA_AS	281	454	62	345	96	281	46	322	345	345	346	346	281	281	28	42	36	457	491	59	60	39	46	23	449	96	439	703	703	703	703	703	703	703	703	703	413	68	337	447	442	44	315	66	332	128	473	457	69
ESC_WB5124AA_AS	269	445	51	339	93	269	42	316	339	339	340	340	269	269	32	38	32	448	485	55	49	26	42	25	443	88	433	698	698	698	698	698	698	698	698	698	402	52	331	440	435	40	306	61	325	120	464	450	61
ESC_XA6132AA_AS	302	483	109	377	127	302	96	353	377	377	378	378	302	302	86	91	86	484	521	108	108	88	96	79	477	140	470	702	702	702	702	702	702	702	702	702	413	118	369	477	471	94	344	116	362	178	496	486	118
ESC_XB5597AA_AS	281	453	61	344	94	281	44	322	344	344	345	345	281	281	35	40	35	457	491	57	59	38	43	28	449	95	439	704	704	704	704	704	704	704	704	704	411	66	336	446	442	29	315	65	332	128	473	456	67
ESC_XB6995AA_AS	482	178	504	530	532	481	495	514	530	530	531	531	481	481	487	491	486	182	44	505	502	485	498	483	173	478	160	629	629	629	629	629	629	629	629	629	321	508	527	172	161	493	508	507	527	534	206	175	505
ESC_XB7526AA_AS	284	457	66	350	101	284	51	327	350	350	351	351	284	284	44	48	44	461	492	63	64	43	53	36	452	98	444	703	703	703	703	703	703	703	703	703	413	69	342	450	445	51	315	74	331	133	476	459	72
ESC_YA1385AA_AS	486	324	502	554	517	485	489	537	554	554	555	555	485	485	485	486	483	325	374	497	496	481	493	480	319	475	308	603	603	603	603	603	603	603	603	603	121	503	548	315	308	488	527	510	549	534	339	320	505
ESC_YA1454AA_AS	486	324	502	553	517	485	489	537	553	553	554	554	485	485	485	486	483	325	374	497	496	481	493	480	319	475	308	602	602	602	602	602	602	602	602	602	121	503	548	315	308	488	525	510	549	534	339	320	504
ESC_YA1517AA_AS	450	303	460	510	474	449	445	493	510	510	511	511	449	449	443	443	442	303	348	453	454	440	447	439	301	439	290	560	560	560	560	560	560	560	560	560	112	461	502	299	293	446	483	466	506	487	319	298	463
ESC_YA1563AA_AS	489	328	506	558	521	488	493	541	558	558	559	559	488	488	489	490	487	329	378	501	500	485	497	484	323	479	312	604	604	604	604	604	604	604	604	604	125	507	552	319	312	492	531	514	553	538	343	324	509
ESC_YA9310AA_AS	321	496	122	389	24	321	99	367	389	389	390	390	321	321	95	98	97	499	530	111	119	99	106	89	490	156	480	734	734	734	734	734	734	734	734	734	452	128	382	489	485	105	360	127	377	188	515	501	127
ESC_ZA2203AA_AS	193	397	236	270	266	193	228	251	270	270	271	271	193	193	218	224	217	397	439	238	236	214	226	212	393	209	384	661	661	661	661	661	661	661	661	661	360	237	262	390	386	222	237	244	264	297	420	402	242
ESC_ZA4814AA_AS	287	463	73	354	113	287	64	332	354	354	355	355	287	287	53	58	54	467	498	76	69	49	64	47	460	109	451	705	705	705	705	705	705	705	705	705	420	78	347	458	452	60	324	84	343	142	482	468	79
ESC_ZA4880AA_AS	684	591	710	751	726	684	701	733	751	751	752	752	684	684	700	696	698	595	626	712	709	695	709	692	581	694	573	56	56	56	56	56	56	56	56	56	533	716	742	588	578	702	726	720	738	723	606	595	716
ESC_ZA4934AA_AS	297	472	82	366	123	297	73	342	366	366	367	367	297	297	63	68	63	476	511	86	80	58	73	56	467	117	458	715	715	715	715	715	715	715	715	715	429	88	359	466	460	70	331	92	353	151	490	476	89
ESC_ZA5350AA_AS	321	502	119	390	111	321	112	367	390	390	391	391	321	321	101	108	103	505	538	125	116	99	113	95	498	158	488	735	735	735	735	735	735	735	735	735	458	128	384	497	491	110	360	133	378	190	520	506	129
ESC_ZA5710AA_AS	677	584	703	748	720	677	694	731	748	748	749	749	677	677	692	688	692	588	620	705	702	688	702	685	574	689	567	46	46	46	46	46	46	46	46	46	526	709	740	581	570	694	723	713	736	716	600	589	709
ESC_ZB9099AA_AS	441	119	465	493	491	440	454	474	493	493	494	494	440	440	445	449	446	118	173	465	460	445	457	442	111	438	94	595	595	595	595	595	595	595	595	595	263	467	489	74	59	452	464	471	488	498	145	113	470
LP12-E4-124	278	450	63	343	90	278	39	322	343	343	344	344	278	278	37	39	37	453	486	52	61	39	46	30	446	96	435	697	697	697	697	697	697	697	697	697	409	68	336	441	438	45	312	67	331	127	467	452	70
Sakai	2233	2239	2234	2235	2233	2233	2233	2235	2235	2235	2235	2235	2233	2233	2235	2234	2234	2233	2237	2235	2235	2235	2236	2235	2235	2232	2236	2233	2233	2233	2233	2233	2233	2233	2233	2233	2182	2235	2236	2235	2235	2235	2232	2238	2235	2229	2233	2235	2234
TK12-E4-120	278	447	65	342	93	278	42	322	342	342	343	343	278	278	40	41	39	451	483	55	64	42	48	33	443	95	432	695	695	695	695	695	695	695	695	695	408	71	335	437	435	47	311	70	331	130	465	449	73
TK12-E4-124	280	450	65	345	93	280	42	324	345	345	346	346	280	280	40	41	40	453	485	55	63	42	48	33	446	97	435	697	697	697	697	697	697	697	697	697	409	71	338	441	439	47	313	70	333	130	467	453	73
TK12-E4-125	275	447	63	340	88	275	39	319	340	340	341	341	275	275	37	39	37	450	483	52	61	38	46	30	443	96	433	694	694	694	694	694	694	694	694	694	406	68	333	438	435	45	309	67	328	127	464	449	70
TK12-E4-126	277	449	63	342	90	277	39	321	342	342	343	343	277	277	37	39	37	452	485	52	61	38	46	30	445	96	435	695	695	695	695	695	695	695	695	695	408	67	335	440	437	45	311	67	330	127	466	451	70
TK12-E4-127	278	449	64	343	91	278	39	322	343	343	344	344	278	278	38	40	38	452	485	52	62	40	47	31	445	96	435	696	696	696	696	696	696	696	696	696	408	68	336	440	437	46	312	67	331	128	466	450	71
[truncated: 55 more columns]

## Sheet: Feuil1
cgmlst-dists	cgmlst-dists	ESC_AA8650AA_AS	ESC_AC0231AA_AS	ESC_AC3471AA_AS	ESC_AC5641AA_AS	ESC_AC9606AA_AS	ESC_BA6872AA_AS	ESC_BB4906AA_AS	ESC_BB9847AA_AS	ESC_BC0718AA_AS	ESC_BC0735AA_AS	ESC_BC0779AA_AS	ESC_BC0788AA_AS	ESC_CA4595AA_AS	ESC_CA4795AA_AS	ESC_CB4399AA_AS	ESC_CB8820AA_AS	ESC_CB8921AA_AS	ESC_CC2747AA_AS	ESC_CC4379AA_AS	ESC_CC5871AA_AS	ESC_CC7981AA_AS	ESC_DB2208AA_AS	ESC_DB2229AA_AS	ESC_DC1780AA_AS	ESC_DC2733AA_AS	ESC_DC2864AA_AS	ESC_DC4707AA_AS	ESC_FA9716AA_AS	ESC_FA9786AA_AS	ESC_FA9787AA_AS	ESC_FA9788AA_AS	ESC_FA9789AA_AS	ESC_FA9790AA_AS	ESC_FA9791AA_AS	ESC_FA9792AA_AS	ESC_FA9794AA_AS	ESC_FA9976AA_AS	ESC_GB2726AA_AS	ESC_GB6119AA_AS	ESC_HA5794AA_AS	ESC_HA6834AA_AS	ESC_HB0100AA_AS	ESC_HB5600AA_AS	ESC_HB7462AA_AS	ESC_HB8609AA_AS	ESC_IB8541AA_AS	ESC_MB2554AA_AS	ESC_OB3618AA_AS
ESC_AA8650AA_AS
ESC_AC0231AA_AS
ESC_AC3471AA_AS
ESC_AC5641AA_AS
ESC_AC9606AA_AS
ESC_BA6872AA_AS
ESC_BB4906AA_AS
ESC_BB9847AA_AS
ESC_BC0718AA_AS
ESC_BC0735AA_AS
ESC_BC0779AA_AS
ESC_BC0788AA_AS
ESC_CA4595AA_AS
ESC_CA4795AA_AS
ESC_CB4399AA_AS
ESC_CB8820AA_AS
ESC_CB8921AA_AS
ESC_CC2747AA_AS
ESC_CC4379AA_AS
ESC_CC5871AA_AS
ESC_CC7981AA_AS
ESC_DB2208AA_AS
ESC_DB2229AA_AS
ESC_DC1780AA_AS
ESC_DC2733AA_AS
ESC_DC2864AA_AS
ESC_DC4707AA_AS
ESC_FA9716AA_AS
ESC_FA9786AA_AS
ESC_FA9787AA_AS
ESC_FA9788AA_AS
ESC_FA9789AA_AS
ESC_FA9790AA_AS
ESC_FA9791AA_AS
ESC_FA9792AA_AS
ESC_FA9794AA_AS
ESC_FA9976AA_AS
ESC_GB2726AA_AS
ESC_GB6119AA_AS
ESC_HA5794AA_AS
ESC_HA6834AA_AS
ESC_HB0100AA_AS
ESC_HB5600AA_AS
ESC_HB7462AA_AS
ESC_HB8609AA_AS
ESC_IB8541AA_AS
ESC_MB2554AA_AS
ESC_OB3618AA_AS
ESC_PA2111AA_AS
ESC_PB2341AA_AS
ESC_QA6549AA_AS
ESC_QA8391AA_AS
ESC_RA3229AA_AS
ESC_RA4249AA_AS
ESC_TA1894AA_AS
ESC_TA2215AA_AS
ESC_TA8960AA_AS
ESC_TA8961AA_AS
ESC_UA3544AA_AS
ESC_UB2687AA_AS
ESC_UB3537AA_AS
ESC_UB7546AA_AS
ESC_UB8530AA_AS
ESC_VA6758AA_AS
ESC_VA7083AA_AS
ESC_VB2683AA_AS
ESC_WA4499AA_AS
ESC_WA4880AA_AS
ESC_WA4888AA_AS
ESC_WA5246AA_AS
ESC_WA5367AA_AS
ESC_WA5598AA_AS
ESC_WB0558AA_AS
ESC_WB0569AA_AS
ESC_WB0584AA_AS
ESC_WB2863AA_AS
ESC_WB4038AA_AS
ESC_WB4039AA_AS
ESC_WB4194AA_AS
ESC_WB4196AA_AS
ESC_WB5124AA_AS
ESC_XA6132AA_AS
ESC_XB5597AA_AS
ESC_XB6995AA_AS
ESC_XB7526AA_AS
ESC_YA1385AA_AS
ESC_YA1454AA_AS
ESC_YA1517AA_AS
ESC_YA1563AA_AS
ESC_YA9310AA_AS
ESC_ZA2203AA_AS
ESC_ZA4814AA_AS
ESC_ZA4880AA_AS
ESC_ZA4934AA_AS
ESC_ZA5350AA_AS
ESC_ZA5710AA_AS
ESC_ZB9099AA_AS
LP12-E4-124
Sakai
TK12-E4-120
TK12-E4-124
TK12-E4-125
TK12-E4-126
TK12-E4-127
[truncated: 56 more columns]
