# Supplementary material for: On the Difficulty to Detect Carbapenem Resistance in the Environment: Characterisation of Escherichia coli With Reduced Carbapenem Susceptibility Isolated in a French River
Source: Environ Microbiol Rep. 2025 Jul 21;17(4):e70162. doi: 10.1111/1758-2229.70162 (PMC12280049; doi:10.1111/1758-2229.70162)
Supplement: Supplementary file 5 — Table S4. ANI matrix of the six isolates sequenced in this study. [file EMI4-17-e70162-s002.xlsx]

## Sheet: ANI.matrix
6
TK12-E4-127
TK12-E4-126	99.99
TK12-E4-125	100	99.99
TK12-E4-124	99.99	99.99	99.99
TK12-E4-120	99.99	99.98	99.99	99.99
LP12-E4-124	99.99	100	100	99.99	99.98
